# Supplementary material for: Experimental data of the aqueous NH3 and CO2 absorption at temperatures from 15 °C to 35 °C, NH3 concentrations from 5% to 15% and CO2 loadings from 0.2 to 0.6 measured with the Wetted Wall Column
Source: Data Brief. 2018 Mar 2;17:1240–4. doi: 10.1016/j.dib.2018.02.047 (PMC6099518; doi:10.1016/j.dib.2018.02.047)
Supplement: Supplementary file 2 — Supplementary material [file mmc2.xlsx]

## Sheet: Legend
	Variable name	Description
	N2 Flow [mol/s]	Nitrogen mole flow of the inlet of the reaction chamber
	CO2 Flow [mol/s]	Carbon dioxide mole flow of the inlet of the reaction chamber
	Lab pressure [Pa]	Absolute pressure of the laboratory
	WWC Relative Pressure [Pa]	Relative pressure of the reaction chamber with respect to the laboratory
	T WWC [°C]	Temperature inside the Wetted Wall Column reactor
	T Lab [°C]	Temperature of the laboratory
	yCO2 in [%]	CO2 molar fraction of the reaction chamber inlet flow
	yCO2 out [%]	CO2 molar fraction of the reaction chamber outlet flow
	Viscosity [mPa·s]	Viscosity of the solvent
	Density [kg/m3]	Density of the solvent
	Kov [mol/(m2·s·Pa)]	Overall mass transfer coefficient

## Sheet: Data measured
	Case [NH3conc.; CO2load.; Temp.]	Point	N2 Flow*10^3 [mol/s]	CO2 Flow*10^3 [mol/s]	Lab pressure*10^5 [Pa]	WWC Relative Pressure [Pa]	T WWC [°C]	T Lab [°C]	yCO2 in [%]	yCO2 out [%]	Viscosity [mPa·s]	Density [kg/m3]	Kov*10^8 [mol/(m2·s·Pa)]
	0.05;0.2;15	1	2.231 ± 0.026	0.0000 ± 0.0015	1.01100 ± 0.00010	0.574 ± 0.010	15.00 ± 0.04	27.40 ± 0.04	0.000 ± 0.020	0.000 ± 0.020	1.265	1.0043	52.2 ± 1.3
		2	2.134 ± 0.026	0.1067 ± 0.0020	1.01100 ± 0.00010	0.573 ± 0.010	14.90 ± 0.04	27.00 ± 0.04	5.59 ± 0.13	4.92 ± 0.12
		3	1.941 ± 0.025	0.2911 ± 0.0029	1.01100 ± 0.00010	0.585 ± 0.010	14.90 ± 0.04	27.20 ± 0.04	14.3 ± 0.3	12.86 ± 0.28
		4	1.859 ± 0.024	0.372 ± 0.003	1.01100 ± 0.00010	0.565 ± 0.010	14.90 ± 0.04	26.70 ± 0.04	18.1 ± 0.4	16.4 ± 0.3
		5
	0.05;0.4;15	1	2.231 ± 0.026	0.0000 ± 0.0015	1.01000 ± 0.00010	0.572 ± 0.010	14.83 ± 0.04	26.74 ± 0.04	0.000 ± 0.020	0.000 ± 0.020	1.346	1.0349	36.0 ± 0.9
		2	2.134 ± 0.026	0.1067 ± 0.0020	1.01000 ± 0.00010	0.583 ± 0.010	14.75 ± 0.04	27.17 ± 0.04	5.54 ± 0.13	5.18 ± 0.12
		3	2.030 ± 0.025	0.2030 ± 0.0025	1.01000 ± 0.00010	0.577 ± 0.010	14.79 ± 0.04	27.60 ± 0.04	10.11 ± 0.22	9.31 ± 0.21
		4	1.941 ± 0.025	0.2911 ± 0.0029	1.01000 ± 0.00010	0.590 ± 0.010	14.80 ± 0.04	27.80 ± 0.04	14.4 ± 0.3	13.41 ± 0.29
		5	1.859 ± 0.024	0.372 ± 0.003	1.01000 ± 0.00010	0.605 ± 0.010	14.90 ± 0.04	28.00 ± 0.04	18.2 ± 0.4	17.0 ± 0.4
	0.05;0.6;15	1	2.231 ± 0.026	0.0000 ± 0.0015	1.00500 ± 0.00010	0.582 ± 0.010	14.90 ± 0.04	26.70 ± 0.04	0.000 ± 0.020	0.000 ± 0.020	1.428	1.0546	14.8 ± 0.4
		2	2.134 ± 0.026	0.1067 ± 0.0020	1.00500 ± 0.00010	0.607 ± 0.010	15.00 ± 0.04	26.90 ± 0.04	5.60 ± 0.13	5.49 ± 0.13
		3	2.030 ± 0.025	0.2030 ± 0.0025	1.00500 ± 0.00010	0.615 ± 0.010	15.00 ± 0.04	26.90 ± 0.04	10.05 ± 0.22	9.71 ± 0.21
		4	1.941 ± 0.025	0.2911 ± 0.0029	1.00500 ± 0.00010	0.620 ± 0.010	15.00 ± 0.04	27.10 ± 0.04	14.3 ± 0.3	13.80 ± 0.30
		5	1.859 ± 0.024	0.372 ± 0.003	1.00500 ± 0.00010	0.630 ± 0.010	15.00 ± 0.04	27.20 ± 0.04	17.9 ± 0.4	17.5 ± 0.4
	0.1;0.2;15	1	2.231 ± 0.026	0.0000 ± 0.0015	1.02100 ± 0.00010	0.598 ± 0.010	15.00 ± 0.04	27.50 ± 0.04	0.000 ± 0.020	0.000 ± 0.020	1.41	1.0121	99.9 ± 2.7
		2	2.179 ± 0.026	0.0545 ± 0.0018	1.02100 ± 0.00010	0.598 ± 0.010	15.00 ± 0.04	27.50 ± 0.04	3.52 ± 0.09	2.66 ± 0.07
		3	2.127 ± 0.026	0.1063 ± 0.0020	1.02100 ± 0.00010	0.549 ± 0.010	14.90 ± 0.04	27.00 ± 0.04	5.78 ± 0.14	4.54 ± 0.11
		4	2.075 ± 0.025	0.1556 ± 0.0023	1.02100 ± 0.00010	0.614 ± 0.010	14.90 ± 0.04	27.00 ± 0.04	8.06 ± 0.18	6.48 ± 0.15
		5
	0.1;0.4;15	1	2.231 ± 0.026	0.0000 ± 0.0015	1.01800 ± 0.00010	0.607 ± 0.010	15.00 ± 0.04	28.60 ± 0.04	0.000 ± 0.020	0.000 ± 0.020	1.656	1.0609	47.2 ± 1.2
		2	2.134 ± 0.026	0.1067 ± 0.0020	1.01800 ± 0.00010	0.617 ± 0.010	15.00 ± 0.04	28.40 ± 0.04	5.71 ± 0.13	5.11 ± 0.12
		3	1.941 ± 0.025	0.2911 ± 0.0029	1.01800 ± 0.00010	0.610 ± 0.010	14.90 ± 0.04	26.20 ± 0.04	14.6 ± 0.3	13.25 ± 0.28
		4	1.859 ± 0.024	0.372 ± 0.003	1.01800 ± 0.00010	0.600 ± 0.010	15.00 ± 0.04	26.50 ± 0.04	18.4 ± 0.4	16.8 ± 0.4
		5
	0.1;0.6;15	1	2.231 ± 0.026	0.0000 ± 0.0015	1.01300 ± 0.00010	0.578 ± 0.010	14.90 ± 0.04	26.80 ± 0.04	0.012 ± 0.020	0.012 ± 0.020	1.972	1.0991	18.8 ± 0.5
		2	2.179 ± 0.026	0.0545 ± 0.0018	1.01300 ± 0.00010	0.592 ± 0.010	14.90 ± 0.04	26.80 ± 0.04	3.46 ± 0.09	3.40 ± 0.09
		3	2.127 ± 0.026	0.1063 ± 0.0020	1.01300 ± 0.00010	0.590 ± 0.010	14.90 ± 0.04	26.80 ± 0.04	5.75 ± 0.14	5.54 ± 0.13
		4	2.075 ± 0.025	0.1556 ± 0.0023	1.01300 ± 0.00010	0.600 ± 0.010	15.00 ± 0.04	26.90 ± 0.04	8.00 ± 0.18	7.75 ± 0.18
		5	2.030 ± 0.025	0.2030 ± 0.0025	1.01300 ± 0.00010	0.607 ± 0.010	15.00 ± 0.04	26.90 ± 0.04	10.26 ± 0.23	9.86 ± 0.22
	0.15;0.2;15	1	2.231 ± 0.026	0.0000 ± 0.0015	1.02100 ± 0.00010	0.463 ± 0.010	14.80 ± 0.04	25.40 ± 0.04	0.000 ± 0.020	0.000 ± 0.020	1.428	1.0546	154 ± 4
		2	2.179 ± 0.026	0.0545 ± 0.0018	1.02100 ± 0.00010	0.511 ± 0.010	15.10 ± 0.04	26.40 ± 0.04	3.51 ± 0.09	2.39 ± 0.07
		3	2.127 ± 0.026	0.1063 ± 0.0020	1.02100 ± 0.00010	0.551 ± 0.010	15.10 ± 0.04	26.60 ± 0.04	5.78 ± 0.14	3.89 ± 0.10
		4	2.075 ± 0.025	0.1556 ± 0.0023	1.02100 ± 0.00010	0.534 ± 0.010	15.20 ± 0.04	26.60 ± 0.04	8.06 ± 0.18	5.61 ± 0.13
		5	2.030 ± 0.025	0.2030 ± 0.0025	1.02100 ± 0.00010	0.550 ± 0.010	15.10 ± 0.04	26.60 ± 0.04	10.26 ± 0.23	7.50 ± 0.17
	0.15;0.4;15	1	2.231 ± 0.026	0.0000 ± 0.0015	1.00350 ± 0.00010	0.574 ± 0.010	15.10 ± 0.04	28.14 ± 0.04	0.000 ± 0.020	0.000 ± 0.020	2.023	1.0819	79.1 ± 2.1
		2	2.179 ± 0.026	0.0545 ± 0.0018	1.00350 ± 0.00010	0.587 ± 0.010	15.00 ± 0.04	28.02 ± 0.04	3.46 ± 0.09	2.89 ± 0.08
		3	2.127 ± 0.026	0.1063 ± 0.0020	1.00350 ± 0.00010	0.777 ± 0.010	15.00 ± 0.04	28.00 ± 0.04	5.66 ± 0.13	4.68 ± 0.11
		4	2.075 ± 0.025	0.1556 ± 0.0023	1.00350 ± 0.00010	1.000 ± 0.010	15.00 ± 0.04	28.00 ± 0.04	7.81 ± 0.18	6.29 ± 0.15
		5
	0.15;0.5;15	1	2.231 ± 0.026	0.0000 ± 0.0015	1.00900 ± 0.00010	0.544 ± 0.010	15.00 ± 0.04	26.74 ± 0.04	0.012 ± 0.020	0.012 ± 0.020	2.396	1.113	37.9 ± 1.0
		2	2.179 ± 0.026	0.0545 ± 0.0018	1.00900 ± 0.00010	0.559 ± 0.010	15.10 ± 0.04	26.90 ± 0.04	3.49 ± 0.09	3.18 ± 0.08
		3	2.127 ± 0.026	0.1063 ± 0.0020	1.00900 ± 0.00010	0.562 ± 0.010	15.10 ± 0.04	27.00 ± 0.04	5.69 ± 0.13	5.21 ± 0.12
		4	2.075 ± 0.025	0.1556 ± 0.0023	1.00900 ± 0.00010	0.586 ± 0.010	15.10 ± 0.04	27.10 ± 0.04	7.95 ± 0.18	7.34 ± 0.17
		5	2.030 ± 0.025	0.2030 ± 0.0025	1.00900 ± 0.00010	0.561 ± 0.010	15.10 ± 0.04	27.28 ± 0.04	10.15 ± 0.22	9.38 ± 0.21
	0.05;0.2;25	1	2.231 ± 0.026	0.0000 ± 0.0015	0.99900 ± 0.00010	0.598 ± 0.010	25.00 ± 0.04	29.60 ± 0.04	0.000 ± 0.020	0.000 ± 0.020	0.9921	1.001	74.1 ± 1.9
		2	2.134 ± 0.026	0.1067 ± 0.0020	0.99900 ± 0.00010	0.618 ± 0.010	25.10 ± 0.04	29.70 ± 0.04	5.51 ± 0.13	4.60 ± 0.11
		3	2.030 ± 0.025	0.2030 ± 0.0025	0.99900 ± 0.00010	0.610 ± 0.010	25.10 ± 0.04	29.70 ± 0.04	9.82 ± 0.22	8.28 ± 0.19
		4	1.941 ± 0.025	0.2911 ± 0.0029	0.99900 ± 0.00010	0.630 ± 0.010	25.10 ± 0.04	31.20 ± 0.05	14.1 ± 0.3	12.09 ± 0.26
		5
	0.05;0.4;25	1	2.231 ± 0.026	0.0000 ± 0.0015	1.02000 ± 0.00010	0.435 ± 0.010	25.00 ± 0.04	28.10 ± 0.04	0.000 ± 0.020	0.000 ± 0.020	1.056	1.0302	43.2 ± 1.2
		2	2.030 ± 0.025	0.2030 ± 0.0025	1.02000 ± 0.00010	0.459 ± 0.010	25.00 ± 0.04	28.90 ± 0.04	10.26 ± 0.23	9.39 ± 0.21
		3	1.941 ± 0.025	0.2911 ± 0.0029	1.02000 ± 0.00010	0.550 ± 0.010	25.10 ± 0.04	28.70 ± 0.04	14.6 ± 0.3	13.41 ± 0.29
		4
		5
	0.05;0.6;25	1	2.231 ± 0.026	0.0000 ± 0.0015	1.00400 ± 0.00010	0.586 ± 0.010	24.90 ± 0.04	27.70 ± 0.04	0.000 ± 0.020	0.025 ± 0.020	1.124	1.05	16.8 ± 0.5
		2	2.134 ± 0.026	0.1067 ± 0.0020	1.00400 ± 0.00010	0.601 ± 0.010	25.10 ± 0.04	27.80 ± 0.04	5.62 ± 0.13	5.38 ± 0.13
		3	2.030 ± 0.025	0.2030 ± 0.0025	1.00400 ± 0.00010	0.621 ± 0.010	25.20 ± 0.04	28.30 ± 0.04	9.98 ± 0.22	9.64 ± 0.21
		4	1.859 ± 0.024	0.372 ± 0.003	1.00400 ± 0.00010	0.642 ± 0.010	25.20 ± 0.04	28.70 ± 0.04	18.0 ± 0.4	17.4 ± 0.4
		5
	0.1;0.2;25	1	2.231 ± 0.026	0.0000 ± 0.0015	1.02000 ± 0.00010	0.609 ± 0.010	25.00 ± 0.04	28.40 ± 0.04	0.000 ± 0.020	0.000 ± 0.020	1.105	1.0063	126 ± 3
		2	2.134 ± 0.026	0.1067 ± 0.0020	1.02000 ± 0.00010	0.619 ± 0.010	25.00 ± 0.04	28.40 ± 0.04	5.74 ± 0.13	4.10 ± 0.10
		3	2.030 ± 0.025	0.2030 ± 0.0025	1.02000 ± 0.00010	0.610 ± 0.010	25.10 ± 0.04	28.40 ± 0.04	10.29 ± 0.23	7.70 ± 0.17
		4	1.941 ± 0.025	0.2911 ± 0.0029	1.02000 ± 0.00010	0.632 ± 0.010	25.10 ± 0.04	27.90 ± 0.04	14.7 ± 0.3	11.26 ± 0.25
		5
	0.1;0.4;25	1	2.231 ± 0.026	0.0000 ± 0.0015	1.03000 ± 0.00010	0.602 ± 0.010	25.20 ± 0.04	28.40 ± 0.04	0.000 ± 0.020	0.000 ± 0.020	1.313	1.0583	56.1 ± 1.5
		2	2.030 ± 0.025	0.2030 ± 0.0025	1.03000 ± 0.00010	0.626 ± 0.010	25.30 ± 0.04	28.40 ± 0.04	10.41 ± 0.23	9.12 ± 0.20
		3	1.941 ± 0.025	0.2911 ± 0.0029	1.02800 ± 0.00010	0.629 ± 0.010	25.30 ± 0.04	27.90 ± 0.04	14.8 ± 0.3	13.25 ± 0.28
		4
		5
	0.1;0.6;25	1	2.231 ± 0.026	0.0000 ± 0.0015	1.01900 ± 0.00010	0.591 ± 0.010	25.10 ± 0.04	28.50 ± 0.04	0.000 ± 0.020	0.015 ± 0.020	1.531	1.0934	17.4 ± 0.5
		2	2.134 ± 0.026	0.1067 ± 0.0020	1.01900 ± 0.00010	0.621 ± 0.010	25.10 ± 0.04	28.60 ± 0.04	5.75 ± 0.14	5.56 ± 0.13
		3	2.030 ± 0.025	0.2030 ± 0.0025	1.01900 ± 0.00010	0.632 ± 0.010	25.10 ± 0.04	28.70 ± 0.04	10.22 ± 0.22	9.90 ± 0.22
		4	1.941 ± 0.025	0.2911 ± 0.0029	1.01900 ± 0.00010	0.642 ± 0.010	25.10 ± 0.04	28.70 ± 0.04	14.6 ± 0.3	14.0 ± 0.3
		5	1.859 ± 0.024	0.372 ± 0.003	1.01900 ± 0.00010	0.648 ± 0.010	25.10 ± 0.04	28.70 ± 0.04	18.4 ± 0.4	17.8 ± 0.4
	0.15;0.2;25	1	2.231 ± 0.026	0.0000 ± 0.0015	1.01800 ± 0.00010	0.590 ± 0.010	24.50 ± 0.04	32.40 ± 0.05	0.000 ± 0.020	0.000 ± 0.020	1.27	1.007	164 ± 4
		2	2.127 ± 0.026	0.1063 ± 0.0020	1.01800 ± 0.00010	0.639 ± 0.010	25.10 ± 0.04	36.00 ± 0.05	5.54 ± 0.13	3.75 ± 0.10
		3	2.075 ± 0.025	0.1556 ± 0.0023	1.01800 ± 0.00010	0.622 ± 0.010	24.90 ± 0.04	34.00 ± 0.05	7.62 ± 0.17	5.30 ± 0.13
		4
		5
	0.15;0.4;25	1	2.231 ± 0.026	0.0000 ± 0.0015	1.02100 ± 0.00010	0.627 ± 0.010	24.80 ± 0.04	36.30 ± 0.05	0.000 ± 0.020	0.000 ± 0.020	1.577	1.0756	83.5 ± 2.0
		2	2.134 ± 0.026	0.1067 ± 0.0020	1.02100 ± 0.00010	0.640 ± 0.010	24.90 ± 0.04	37.10 ± 0.05	5.64 ± 0.13	4.70 ± 0.11
		3	2.030 ± 0.025	0.2030 ± 0.0025	1.02100 ± 0.00010	0.621 ± 0.010	24.90 ± 0.04	37.30 ± 0.05	10.08 ± 0.22	8.31 ± 0.19
		4	1.941 ± 0.025	0.2911 ± 0.0029	1.02100 ± 0.00010	0.660 ± 0.010	24.90 ± 0.04	37.00 ± 0.05	14.4 ± 0.3	11.98 ± 0.26
		5	1.859 ± 0.024	0.372 ± 0.003	1.02100 ± 0.00010	0.630 ± 0.010	24.90 ± 0.04	36.80 ± 0.05	18.2 ± 0.4	15.4 ± 0.3
	0.15;0.5;25	1	2.231 ± 0.026	0.0000 ± 0.0015	1.01200 ± 0.00010	0.579 ± 0.010	24.70 ± 0.04	33.10 ± 0.05	0.000 ± 0.020	0.025 ± 0.020	1.828	1.1061	37.3 ± 1.0
		2	2.179 ± 0.026	0.0545 ± 0.0018	1.01200 ± 0.00010	0.605 ± 0.010	25.00 ± 0.04	33.50 ± 0.05	3.46 ± 0.09	3.14 ± 0.08
		3	2.127 ± 0.026	0.1063 ± 0.0020	1.01200 ± 0.00010	0.614 ± 0.010	25.00 ± 0.04	33.60 ± 0.05	5.56 ± 0.13	5.10 ± 0.12
		4	2.075 ± 0.025	0.1556 ± 0.0023	1.01200 ± 0.00010	0.623 ± 0.010	25.00 ± 0.04	33.60 ± 0.05	7.76 ± 0.18	7.15 ± 0.16
		5	2.030 ± 0.025	0.2030 ± 0.0025	1.01200 ± 0.00010	0.622 ± 0.010	25.05 ± 0.04	33.70 ± 0.05	9.96 ± 0.22	9.21 ± 0.20
	0.05;0.2;35	1	2.231 ± 0.026	0.0000 ± 0.0015	0.99700 ± 0.00010	0.647 ± 0.010	35.00 ± 0.05	37.40 ± 0.05	0.000 ± 0.020	0.000 ± 0.020	0.8034	0.9968	92.4 ± 2.5
		2	2.134 ± 0.026	0.1067 ± 0.0020	0.99700 ± 0.00010	0.675 ± 0.010	35.30 ± 0.05	38.60 ± 0.05	5.29 ± 0.13	4.18 ± 0.10
		3	2.030 ± 0.025	0.2030 ± 0.0025	0.99700 ± 0.00010	0.691 ± 0.010	35.20 ± 0.05	38.60 ± 0.05	9.49 ± 0.21	7.72 ± 0.17
		4
		5
	0.05;0.4;35	1	2.231 ± 0.026	0.0000 ± 0.0015	1.01200 ± 0.00010	0.612 ± 0.010	35.00 ± 0.05	29.20 ± 0.04	0.000 ± 0.020	0.000 ± 0.020	0.8558	1.025	51.4 ± 1.4
		2	2.134 ± 0.026	0.1067 ± 0.0020	1.01300 ± 0.00010	0.635 ± 0.010	35.10 ± 0.05	29.60 ± 0.04	5.56 ± 0.13	4.91 ± 0.12
		3	2.030 ± 0.025	0.2030 ± 0.0025	1.01300 ± 0.00010	0.641 ± 0.010	35.20 ± 0.05	29.70 ± 0.04	10.04 ± 0.22	8.99 ± 0.20
		4	1.941 ± 0.025	0.2911 ± 0.0029	1.01300 ± 0.00010	0.643 ± 0.010	35.20 ± 0.05	29.80 ± 0.04	14.4 ± 0.3	12.92 ± 0.28
		5
	0.05;0.6;35	1	2.231 ± 0.026	0.0000 ± 0.0015	1.00200 ± 0.00010	0.604 ± 0.010	34.80 ± 0.05	30.00 ± 0.04	0.000 ± 0.020	0.100 ± 0.022	0.9432	1.0459	21.9 ± 0.6
		2	2.134 ± 0.026	0.1067 ± 0.0020	1.00200 ± 0.00010	0.630 ± 0.010	34.90 ± 0.05	28.90 ± 0.04	5.56 ± 0.13	5.46 ± 0.13
		3	2.030 ± 0.025	0.2030 ± 0.0025	1.00200 ± 0.00010	0.638 ± 0.010	34.90 ± 0.05	28.80 ± 0.04	9.91 ± 0.22	9.60 ± 0.21
		4	1.941 ± 0.025	0.2911 ± 0.0029	1.00200 ± 0.00010	0.646 ± 0.010	34.90 ± 0.05	28.70 ± 0.04	14.1 ± 0.3	13.56 ± 0.29
		5	1.859 ± 0.024	0.372 ± 0.003	1.00100 ± 0.00010	0.652 ± 0.010	35.00 ± 0.05	28.60 ± 0.04	17.9 ± 0.4	17.3 ± 0.4
	0.1;0.2;35	1	2.231 ± 0.026	0.0000 ± 0.0015	1.00200 ± 0.00010	0.679 ± 0.010	35.00 ± 0.05	35.93 ± 0.05	0.000 ± 0.020	0.000 ± 0.020	0.8926	1	152 ± 4
		2	2.030 ± 0.025	0.2030 ± 0.0025	1.00200 ± 0.00010	0.677 ± 0.010	35.20 ± 0.05	38.60 ± 0.05	9.70 ± 0.21	6.81 ± 0.16
		3	1.941 ± 0.025	0.2911 ± 0.0029	1.00200 ± 0.00010	0.644 ± 0.010	34.90 ± 0.05	37.00 ± 0.05	13.75 ± 0.30	9.99 ± 0.22
		4
		5
	0.1;0.4;35	1	2.231 ± 0.026	0.0000 ± 0.0015	1.02100 ± 0.00010	0.625 ± 0.010	35.20 ± 0.05	35.93 ± 0.05	0.000 ± 0.020	0.000 ± 0.020	1.036	1.049	69.2 ± 1.7
		2	2.134 ± 0.026	0.1067 ± 0.0020	1.02100 ± 0.00010	0.682 ± 0.010	35.30 ± 0.05	37.70 ± 0.05	5.69 ± 0.13	4.84 ± 0.12
		3	1.941 ± 0.025	0.2911 ± 0.0029	1.02100 ± 0.00010	0.725 ± 0.010	35.30 ± 0.05	37.00 ± 0.05	14.7 ± 0.3	12.60 ± 0.27
		4	1.859 ± 0.024	0.372 ± 0.003	1.02100 ± 0.00010	0.656 ± 0.010	34.80 ± 0.05	37.50 ± 0.05	18.2 ± 0.4	15.9 ± 0.3
		5
	0.1;0.6;35	1	2.231 ± 0.026	0.0000 ± 0.0015	1.01700 ± 0.00010	0.584 ± 0.010	35.00 ± 0.05	35.30 ± 0.05	0.000 ± 0.020	0.212 ± 0.024	1.222	1.0864	23.1 ± 0.6
		2	2.134 ± 0.026	0.1067 ± 0.0020	1.01700 ± 0.00010	0.575 ± 0.010	35.40 ± 0.05	35.80 ± 0.05	5.56 ± 0.13	5.41 ± 0.13
		3	1.941 ± 0.025	0.2911 ± 0.0029	1.01700 ± 0.00010	0.586 ± 0.010	35.40 ± 0.05	36.40 ± 0.05	14.2 ± 0.3	13.71 ± 0.29
		4
		5
	0.15;0.2;35	1	2.231 ± 0.026	0.0000 ± 0.0015	1.01800 ± 0.00010	0.636 ± 0.010	35.00 ± 0.05	38.60 ± 0.05	0.000 ± 0.020	0.000 ± 0.020	1.021	0.9989	181 ± 5
		2	2.127 ± 0.026	0.1063 ± 0.0020	1.01800 ± 0.00010	0.657 ± 0.010	35.10 ± 0.05	41.20 ± 0.05	5.46 ± 0.13	3.48 ± 0.09
		3	2.075 ± 0.025	0.1556 ± 0.0023	1.01800 ± 0.00010	0.657 ± 0.010	35.10 ± 0.05	41.50 ± 0.05	7.62 ± 0.17	5.02 ± 0.12
		4	2.030 ± 0.025	0.2030 ± 0.0025	1.01800 ± 0.00010	0.654 ± 0.010	35.40 ± 0.05	42.70 ± 0.05	9.88 ± 0.22	6.60 ± 0.15
		5
	0.15;0.4;35	1	2.231 ± 0.026	0.0000 ± 0.0015	1.00200 ± 0.00010	0.702 ± 0.010	35.00 ± 0.05	37.90 ± 0.05	0.000 ± 0.020	0.000 ± 0.020	1.2965	1.0685	101.9 ± 2.7
		2	2.127 ± 0.026	0.1063 ± 0.0020	1.00200 ± 0.00010	0.735 ± 0.010	34.90 ± 0.05	41.60 ± 0.05	5.36 ± 0.13	4.10 ± 0.10
		3	2.075 ± 0.025	0.1556 ± 0.0023	1.00200 ± 0.00010	0.707 ± 0.010	35.10 ± 0.05	41.30 ± 0.05	7.54 ± 0.17	5.91 ± 0.14
		4	2.030 ± 0.025	0.2030 ± 0.0025	1.00200 ± 0.00010	0.703 ± 0.010	35.10 ± 0.05	41.60 ± 0.05	9.56 ± 0.21	7.61 ± 0.17
		5
	0.15;0.5;35	1	2.231 ± 0.026	0.0000 ± 0.0015	1.01100 ± 0.00010	0.647 ± 0.010	35.00 ± 0.05	37.85 ± 0.05	0.000 ± 0.020	0.038 ± 0.021	1.435	1.0981	41.1 ± 1.0
		2	2.179 ± 0.026	0.0545 ± 0.0018	1.01100 ± 0.00010	0.673 ± 0.010	35.10 ± 0.05	39.70 ± 0.05	3.39 ± 0.09	3.00 ± 0.08
		3	2.127 ± 0.026	0.1063 ± 0.0020	1.01100 ± 0.00010	0.677 ± 0.010	35.10 ± 0.05	40.20 ± 0.05	5.45 ± 0.13	4.85 ± 0.12
		4	2.075 ± 0.025	0.1556 ± 0.0023	1.01100 ± 0.00010	0.692 ± 0.010	35.20 ± 0.05	40.60 ± 0.05	7.55 ± 0.17	6.82 ± 0.16
		5	2.030 ± 0.025	0.2030 ± 0.0025	1.01100 ± 0.00010	0.706 ± 0.010	35.30 ± 0.05	41.20 ± 0.05	9.68 ± 0.21	8.86 ± 0.20
